# Supplementary material for: Concurrent Chemoradiotherapy Induces Body Composition Changes in Locally Advanced Head and Neck Squamous Cell Carcinoma: Comparison between Oral Cavity and Non-Oral Cavity Cancer
Source: Nutrients. 2021 Aug 26;13(9):2969. doi: 10.3390/nu13092969 (PMC8472371; doi:10.3390/nu13092969)
Supplement: Supplementary file 1 [file nutrients-13-02969-s001.zip]

Archive with 1 entries (1 files):
- nutrients-1344691-supplementary.pdf
